# Supplementary material for: Genomic Insights into Historical Adaptation of Three Key Fungal Plant Pathogens
Source: Genome Biol Evol. 2025 Dec 11;17(12):evaf241. doi: 10.1093/gbe/evaf241 (PMC12720139; doi:10.1093/gbe/evaf241)
Supplement: evaf241_Supplementary_Data [file evaf241_supplementary_data.zip]

Archive with 2 entries (2 files):
- Hist_genomics_paper_GBE_Supp_Figures.pdf
- Hist_genomics_paper_GBE_Supp_Tables_rev.xlsx
