# Supplementary material for: Genomic Insights into Historical Adaptation of Three Key Fungal Plant Pathogens
Source: Genome Biol Evol. 2025 Dec 11;17(12):evaf241. doi: 10.1093/gbe/evaf241 (PMC12720139; doi:10.1093/gbe/evaf241)
Supplement: evaf241_Supplementary_Data [file evaf241_supplementary_data.zip › Hist_genomics_paper_GBE_Supp_Tables_rev.xlsx]

## Sheet: Table S1
Table S1: Fungal strains used in this study with genome accession numbers
Isolate	Code	Species	Host	Year	Country	Location	Dataset	BioSample	SRA	ASM	GCA	Method	Reference	Genome_size	Contigs	N50	GC_content	Busco	TE_content	N_genes
Bacl01	BOTACL 633	Botrytis aclada	Onion	2016	Netherlands	Finsterwolde	Botrytis	SAMN10219759	SRR8062116	ASM1489828v1	GCA_014898285.1	PacBio Sequel	Coca-Ruiz et al., 2024
Bbys01	MUCL 94	Botrytis byssoidea	Onion	1923	USA	NA	Botrytis	SAMN10219760	SRR8062115	ASM1489829v1	GCF_014898295.1	PacBio Sequel	Coca-Ruiz et al., 2024
Bcal01	MUCL2830, BOTCAL	Botrytis calthae	Caltha palustris	1961	Canada	Hoaris Creek, Gatineau Park, Quebec	Botrytis	SAMN07604183	NA	ASM437928v1	GCA_004379285.1	Illumina HiSeq	Coca-Ruiz et al., 2024
Bcin01	B05.10, CBS144408	Botrytis cinerea	Grapevine	1985	Germany		Botrytis	SAMN02953628	NA	ASM14353v4	GCF_000143535.2	PacBio	van Kan et al., 2017
Bcin02	M3a	Botrytis cinerea	Grapevine	1994	Germany	Muenster	Botrytis	SAMN34177517	NA	Bcin_M3a_2.1	GCA_031205075.2	Oxford Nanopore PromethION; Illumina HiSeq	NA
Bcin03	Sl3	Botrytis cinerea	Tomato	2005	France	Coerceroy, Aube	Botrytis	SAMN20668358	SRR11527092	ASM2256013v1	GCA_022560135.1	PacBio	Mercier et al., 2021
Bcin04	Vv3	Botrytis cinerea	Grapevine	2005	France	Hautvilliers, Marne	Botrytis	SAMN20668266	SRR11527090	Botrytis_cinerea_Vv3	GCA_039644125.1	PacBio	Mercier et al., 2021	44886383	18	2365336	42.16	99.2	10.61	12159
Bcin05	BC448	Botrytis cinerea	Grapevine	2007	Spain	Aranda de Duero, Burgos	Botrytis	SAMN15685209	SRR13700579	ASM3703952v1	GCA_037039525.1	PacBio; IonTorrent	NA
Bcin06	BC371	Botrytis cinerea	Grapevine	2007	Spain	Roa de Duero, Burgos	Botrytis	SAMN15685154	SRR13697367	ASM3703955v1	GCA_037039555.1	PacBio; IonTorrent	NA
Bcin07	IMI142649	Botrytis cinerea	Faba bean	1958	United Kingdom	NA	Botrytis	SAMN44107505	SRR30921472	BCIN142649	JBIPBT000000000	Illumina NovaSeq 6000	This study
Bcin08	IMI124882	Botrytis cinerea	Fabaceae	1964	United Kingdom	NA	Botrytis	SAMN44107504	SRR30921473	BCIN124882	JBIPBS000000000	Illumina NovaSeq 6000	Wong et al., (Submitted)
Bcin09	IMI160282	Botrytis cinerea	Aesculus hippocastanum	1971	United Kingdom	NA	Botrytis	SAMN44107506	SRR30921461	BCIN160282	JBIPBU000000000	Illumina NovaSeq 6000	Wong et al., (Submitted)
Bcin10	IMI169557	Botrytis cinerea	Faba bean	1972	United Kingdom	NA	Botrytis	SAMN44107507	SRR30921450	BCIN169557	JBIPBV000000000	Illumina NovaSeq 6000	Wong et al., (Submitted)
Bcin11	IMI181038	Botrytis cinerea	Carrot	1973	United Kingdom	NA	Botrytis	SAMN44107508	SRR30921439	BCIN181038	JBIPBW000000000	Illumina NovaSeq 6000	This study
Bcin12	IMI225853	Botrytis cinerea	Potato	1978	United Kingdom	NA	Botrytis	SAMN44107509	SRR30921428	BCIN225853	JBIPBX000000000	Illumina NovaSeq 6000	This study
Bcin13	IMI313860	Botrytis cinerea	Sunflower	1987	France	NA	Botrytis	SAMN44107510	SRR30921421	BCIN313860	JBIPBY000000000	Illumina NovaSeq 6000	This study
Bcin14	BcDW1	Botrytis cinerea	Grapevine	1992	USA	California	Botrytis	SAMN01910430	SRR680162	BcDW1	GCA_000349525.1	Illumina HiSeq	Blanco-Ulate et al., 2013
Bcin15	2004	Botrytis cinerea	Grapevine	2004	USA	California	Botrytis	SAMN11080367	SRR8835345	NA	NA	Illumina HiSeq 4000	Atwell et al., 2018
Bcin16	Davis Navel	Botrytis cinerea	Orange	2004	USA	California	Botrytis	SAMN11080367	SRR8835273	NA	NA	Illumina HiSeq 4000	Atwell et al., 2018
Bcin17	Esparato Fresa	Botrytis cinerea	Strawberry	2004	USA	California	Botrytis	SAMN11080367	SRR8835272	NA	NA	Illumina HiSeq 4000	Atwell et al., 2018
Bcin18	Fd1	Botrytis cinerea	Raspberry	2004	USA	California	Botrytis	SAMN11080367	SRR8835281	NA	NA	Illumina HiSeq 4000	Atwell et al., 2018
Bcin19	Fd2	Botrytis cinerea	Raspberry	2004	USA	California	Botrytis	SAMN11080367	SRR8835280	NA	NA	Illumina HiSeq 4000	Atwell et al., 2018
Bcin20	Geranium	Botrytis cinerea	Geranium	2004	USA	California	Botrytis	SAMN11080367	SRR8835294	NA	NA	Illumina HiSeq 4000	Atwell et al., 2018
Bcin21	GLO1	Sclerotinia sclerotiorum	Grapevine	2004	USA	California	Botrytis	SAMN11080367	SRR8835295	NA	NA	Illumina HiSeq 4000	Atwell et al., 2018
Bcin22	Glo2	Botrytis cinerea	Grapevine	2004	USA	California	Botrytis	SAMN11080367	SRR8835296	NA	NA	Illumina HiSeq 4000	Atwell et al., 2018
Bcin23	KatieTomato	Botrytis cinerea	Tomato	2004	USA	California	Botrytis	SAMN11080367	SRR8835298	NA	NA	Illumina HiSeq 4000	Atwell et al., 2018
Bcin24	KGB1	Botrytis cinerea	Tomato	2004	USA	California	Botrytis	SAMN11080367	SRR8835303	NA	NA	Illumina HiSeq 4000	Atwell et al., 2018
Bcin25	KGB2_S24	Botrytis cinerea	Tomato	2004	USA	California	Botrytis	SAMN11080367	SRR8835302	NA	NA	Illumina HiSeq 4000	Atwell et al., 2018
Bcin26	Rasp	Botrytis cinerea	Raspberry	2004	USA	California	Botrytis	SAMN11080367	SRR8835268	NA	NA	Illumina HiSeq 4000	Atwell et al., 2018
Bcin27	T3	Botrytis cinerea	Tomato	2004	USA	California	Botrytis	SAMN11080367	SRR8835270	NA	NA	Illumina HiSeq 4000	Atwell et al., 2018
Bcin28	T7	Botrytis cinerea	Tomato	2004	USA	California	Botrytis	SAMN11080367	SRR8835271	NA	NA	Illumina HiSeq 4000	Atwell et al., 2018
Bcin29	UKR	Botrytis cinerea	Raspberry	2004	USA	California	Botrytis	SAMN11080367	SRR8835269	NA	NA	Illumina HiSeq 4000	Atwell et al., 2018
Bcin30	RF2, VC399	Botrytis cinerea	Blackberry	2005	France	Courteron, Aube	Botrytis	SAMN14582890	SRR11527078	ASM1514864v1	GCA_015148645.1	Illumina HiSeq	Mercier et al., 2021
Bcin31	Vv2	Botrytis cinerea	Grapevine	2005	France	Vandieres, Marne	Botrytis	SAMN14582861	SRR11527101	ASM1514961v1	GCA_015149615.1	Illumina HiSeq	Mercier et al., 2021
Bcin32	Vv5	Botrytis cinerea	Grapevine	2005	France	Courteron, Aube	Botrytis	SAMN14582864	SRR11527075	ASM1514952v1	GCA_015149525.1	Illumina HiSeq	Mercier et al., 2021
Bcin33	Vv7	Botrytis cinerea	Grapevine	2005	France	Berre-lEtang, Bouches-du-Rhone	Botrytis	SAMN14582866	SRR11527073	ASM1514896v1	GCA_015148965.1	Illumina HiSeq	Mercier et al., 2021
Bcin34	Vv10	Botrytis cinerea	Grapevine	2005	France	Sarrians, Vaucluse	Botrytis	SAMN14582869	SRR11527103	ASM1514891v1	GCA_015148915.1	Illumina HiSeq	Mercier et al., 2021
Bcin35	Vv16	Botrytis cinerea	Grapevine	2005	France	Hautvilliers, Marne	Botrytis	SAMN14582875	SRR11527095	ASM1514877v1	GCA_015148775.1	Illumina HiSeq	Mercier et al., 2021
Bcin36	Sl1	Botrytis cinerea	Tomato	2005	France	Foissy-sur-Vanne, Yonne	Botrytis	SAMN14582876	SRR11527094	ASM1514879v1	GCA_015148795.1	Illumina HiSeq	Mercier et al., 2021
Bcin37	Sl4	Botrytis cinerea	Tomato	2005	France	Berre-l'Étang, Bouches-du-Rhone	Botrytis	SAMN14582879	SRR11527091	ASM1514869v1	GCA_015148695.1	Illumina HiSeq	Mercier et al., 2021
Bcin38	BPA1	Botrytis cinerea	Grapevine	2005	USA	California	Botrytis	SAMN11080367	SRR8835274	NA	NA	Illumina HiSeq 4000	Atwell et al., 2018
Bcin39	RF1, VC902	Botrytis cinerea	Blackberry	2006	France	Foissy-sur-Vanne, Yonne	Botrytis	SAMN14582889	SRR11527080	ASM1514796v1	GCA_015147965.1	Illumina HiSeq	Mercier et al., 2021
Bcin40	SuperSteak_S27	Botrytis cinerea	Tomato	2006	USA	California	Botrytis	SAMN11080367	SRR8835331	NA	NA	Illumina HiSeq 4000	Atwell et al., 2018
Bcin41	Sl9	Botrytis cinerea	Tomato	2009	France	Alenya, Pyrenees-Orientales	Botrytis	SAMN14582884	SRR11527085	ASM1514805v1	GCA_015148055.1	Illumina HiSeq	Mercier et al., 2021
Bcin42	Sl12	Botrytis cinerea	Tomato	2009	France	Alenya, Pyrenees-Orientales	Botrytis	SAMN14582887	SRR11527082	ASM1514797v1	GCA_015147975.1	Illumina HiSeq	Mercier et al., 2021
Bcin43	KC33	Botrytis cinerea	Blueberry	2011	USA	North Carolina	Botrytis	SAMN40370510	SRR28314583	UONBcin_4	GCA_040955425.1	Illumina NovaSeq	Adhikari et al., 2025
Bcin44	KC25	Botrytis cinerea	Blueberry	2011	USA	North Carolina	Botrytis	SAMN40370509	SRR28314584	UONBcin_3	GCA_040955505.1	Illumina NovaSeq	Adhikari et al., 2025
Bcin45	NC5	Botrytis cinerea	Strawberry	2011	USA	North Carolina	Botrytis	SAMN40370507	SRR28314586	UONCBcin_1	GCA_040955445.1	Illumina NovaSeq	Adhikari et al., 2025
Bcin46	NC7	Botrytis cinerea	Strawberry	2011	USA	North Carolina	Botrytis	SAMN40370508	SRR28314585	UONBcin_2	GCA_040955485.1	Illumina NovaSeq	Adhikari et al., 2025
Bcin47	1.01.01	Botrytis cinerea	Grapevine	2011	USA	California	Botrytis	SAMN11080367	SRR8835312	NA	NA	Illumina HiSeq 4000	Atwell et al., 2018
Bcin48	1.02.19	Botrytis cinerea	Grapevine	2011	USA	California	Botrytis	SAMN11080367	SRR8835287	NA	NA	Illumina HiSeq 4000	Atwell et al., 2018
Bcin49	1.04.01	Botrytis cinerea	Grapevine	2011	USA	California	Botrytis	SAMN11080367	SRR8835356	NA	NA	Illumina HiSeq 4000	Atwell et al., 2018
Bcin50	1.05.04	Botrytis cinerea	Grapevine, Pinot Noir	2011	USA	California	Botrytis	SAMN11080367	SRR8835342	NA	NA	Illumina HiSeq 4000	Atwell et al., 2018
Bcin51	2.04.03	Botrytis cinerea	Grapevine	2011	USA	California	Botrytis	SAMN11080367	SRR8835339	NA	NA	Illumina HiSeq 4000	Atwell et al., 2018
Bcin52	Mex03	Botrytis cinerea	Blackberry	2012	Mexico	NA	Botrytis	SAMN11080367	SRR8835304	NA	NA	Illumina HiSeq 4000	Atwell et al., 2018
Bcin53	B5	Botrytis cinerea	Poinsettia	2018	USA	Michigan	Botrytis	SAMN35881694	SRR25074053	ASM3219756v1	GCA_032197565.1	Illumina NovaSeq	NA
Bcin54	13B_E38	Botrytis cinerea	Strawberry	2018	Lithuania	NA	Botrytis	SAMN38455931	SRR26969940	ASM3717864v1	GCA_037178645.1	Illumina	NA
Bcin55	Y1	Botrytis cinerea	Petunia	2019	USA	Michigan	Botrytis	SAMN35881698	SRR25074049	ASM3219738v1	GCA_032197385.1	Illumina NovaSeq	NA
Bcin56	I9	Botrytis cinerea	Gernanium	2019	USA	Michigan	Botrytis	SAMN35881696	SRR25074051	ASM3219739v1	GCA_032197395.1	Illumina NovaSeq	NA
Bcin57	W18	Botrytis cinerea	Petunia	2019	USA	Michigan	Botrytis	SAMN35764434	SRR25074055	ASM3219736v1	GCA_032197365.1	Illumina NovaSeq	NA
Bcin58	BU9	Botrytis cinerea	Petunia	2021	USA	Michigan	Botrytis	SAMN35881695	SRR25074052	ASM3219752v1	GCA_032197525.1	Illumina NovaSeq	NA
Bcin59	BcPgIs	Botrytis cinerea	pomegranate	2022	Mexico	Universidad Politecnica de Pachuca, Pachuca	Botrytis	SAMN33699472	NA	BcPgIs_1	GCA_040571525.1	Illumina	Patricio-Hernández et al., 2023
Bcin60	BcPgIs-3	Botrytis cinerea	pomegranate	2023	Mexico	Universidad Politecnica de Pachuca, Pachuca	Botrytis	SAMN42436012	NA	ASM4338146v1	GCA_043381465.1	Illumina	Patricio-Hernández et al., 2023
Bcin61	Hm1, MSN-BOT 2556	Botrytis cinerea	Hydrangea macrophylla	NA	France	Angers, Maine-et-Loire	Botrytis	SAMN14582891	SRR11527077	ASM1514795v1	GCA_015147955.1	Illumina HiSeq	Mercier et al., 2021
Bcin62	T4	Botrytis cinerea	Tomato	NA	France	Avignon, Vaucluse	Botrytis	SAMN02981443	NA	BotFuc_Mar2011	GCA_000227075	Illumina HiSeq	Mercier et al., 2021
Bpor01	MUCL 3234	Botrytis Porri	Allium ampeloprasum	1926	NA	NA	Botrytis	SAMN10219764	SRR8062111	ASM1489846v1	GCF_014898465.1	PacBio Sequel	Coca-Ruiz et al., 2024
Bsin01	Bc 23	Botrytis sinoalli	Allium sp.	2006	China	Xianning City, Hubei Province	Botrytis	SAMN10219765	SRR8062110	ASM1489843v1	GCF_014898435.1	PacBio Sequel	Coca-Ruiz et al., 2024
Sscl01	1980 UF-70	Sclerotinia sclerotiorum	NA	1980	NA	NA	Botrytis	SAMN02953621	NA	ASM14694v2	GCF_000146945.2	NA	Amselem et al., 2011
Fasi01	KCTC16664	Fusarium asiaticum	Rice	1996	South Korea	NA	Fusarium	PRJDB19365	DRR672772	KCTC16664	NA	PacBio	NA
Fcor01	CBS 119183	Fusarium cortaderiae	Cortaderia selloana	1965	New Zealand	NA	Fusarium	SAMN18043305	NA	ASM1765691v1	GCA_017656915.1	Illumina	Jeong et al., 2024
Fcul01	UK99	Fusarium culmorum	Wheat	1998	UK	NA	Fusarium	SAMEA3888745	NA	FcUK99v1.2	GCA_900074845.1	454	Turco et al., 2021
Fcul02	Class21B	Fusarium culmorum	Leymus mollis	2008	China	NA	Fusarium	SAMN15354315	SRR12095177	ASM1695235v1	GCA_016952355.1	PacBio RSII; Illumina HiSeq	Jeong et al., 2024	37658711	6	9630554	47.4	0.994	4.31	12303
Fcul03	Culm_01	Fusarium culmorum	Soil	1994	Netherlands	NA	Fusarium	SAMN06464166	NA	FusCulm_01	GCA_003033665.1	PacBio	NA
Fcul04	Fcul_113133	Fusarium culmorum	Poaceae	1957	UK	NA	Fusarium	SAMN44107511	SRR30921420	NA	JBIQFV000000000	Illumina NovaSeq 6000	Wong et al., (Submitted)
Fcul06	Fcul_159025	Fusarium culmorum	Triticum	1971	UK	NA	Fusarium	SAMN44107513	SRR30921418	NA	JBIQFX000000000	Illumina NovaSeq 6000	Wong et al., (Submitted)
Fcul07	Fcul_202042	Fusarium culmorum	Hordeum	1976	UK	NA	Fusarium	SAMN44107514	SRR30921471	NA	JBIQFY000000000	Illumina NovaSeq 6000	Wong et al., (Submitted)
Fcul08	Fcul_270555	Fusarium culmorum	Triticum	1982	UK	NA	Fusarium	SAMN44107515	SRR30921470	NA	JBIQFZ000000000	Illumina NovaSeq 6000	Wong et al., (Submitted)
Fcul09	Fcul_309752	Fusarium culmorum	Triticum	1986	UK	NA	Fusarium	SAMN44107516	SRR30921469	NA	JBIQGA000000000	Illumina NovaSeq 6000	Wong et al., (Submitted)
Fcul10	Fcul_336336	Fusarium culmorum	Euphorbia pulcherrima	1989	UK	NA	Fusarium	SAMN44107517	SRR30921468	NA	JBIQGB000000000	Illumina NovaSeq 6000	Wong et al., (Submitted)
Fcul12	NRRL_25475	Fusarium culmorum	Barley	1986	Denmark	NA	Fusarium	SAMN14842241	NA	ASM1361837v1	GCA_013618375.1	Illumina NovaSeq	NA
Fcul13	S181	Fusarium culmorum	Soybean	NA	Poland	NA	Fusarium	SAMN19113876	NA	ASM1905524v1	GCA_019055245.1	Illumina NovaSeq	Kulik et al., 2020
Fcul14	7D23	Fusarium culmorum	Winter wheat	2008	Germany	Entringen	Fusarium	SAMN20425467	SRR15255617	NA	NA	Illumina HiSeq X Ten	Miedaner et al., 2021
Fcul15	7D26	Fusarium culmorum	Winter wheat	2008	Germany	Entringen	Fusarium	SAMN20425469	SRR15255620	NA	NA	Illumina HiSeq X Ten	Miedaner et al., 2021
Fcul16	7D28	Fusarium culmorum	Winter wheat	2008	Germany	Entringen	Fusarium	SAMN20425471	SRR15255622	NA	NA	Illumina HiSeq X Ten	Miedaner et al., 2021
Fcul17	8D8	Fusarium culmorum	Winter wheat	2008	Germany	Herrenberg	Fusarium	SAMN20425487	SRR15255639	NA	NA	Illumina HiSeq X Ten	Miedaner et al., 2021
Fcul18	8D17	Fusarium culmorum	Winter wheat	2008	Germany	Herrenberg	Fusarium	SAMN20425478	SRR15255629	NA	NA	Illumina HiSeq X Ten	Miedaner et al., 2021
Fcul19	8D33	Fusarium culmorum	Winter wheat	2008	Germany	Herrenberg	Fusarium	SAMN20425483	SRR15255635	NA	NA	Illumina HiSeq X Ten	Miedaner et al., 2021
Fcul20	9D1	Fusarium culmorum	Winter wheat	2008	Germany	Nufringen	Fusarium	SAMN20425488	SRR15255640	NA	NA	Illumina HiSeq X Ten	Miedaner et al., 2021
Fcul21	9D34	Fusarium culmorum	Winter wheat	2008	Germany	Nufringen	Fusarium	SAMN20425494	SRR15255608	NA	NA	Illumina HiSeq X Ten	Miedaner et al., 2021
Fcul22	9D38	Fusarium culmorum	Winter wheat	2008	Germany	Nufringen	Fusarium	SAMN20425496	SRR15255630	NA	NA	Illumina HiSeq X Ten	Miedaner et al., 2021
Fcul23	9D40	Fusarium culmorum	Winter wheat	2008	Germany	Nufringen	Fusarium	SAMN20425497	SRR15255641	NA	NA	Illumina HiSeq X Ten	Miedaner et al., 2021
Fcul24	FC2	Fusarium culmorum	Spring Barley	1982	Finland	NA	Fusarium	SAMN20425499	SRR15255550	NA	NA	Illumina HiSeq X Ten	Miedaner et al., 2021
Fcul25	FC3	Fusarium culmorum	Wheat field	1982	Norway	NA	Fusarium	SAMN20425500	SRR15255551	NA	NA	Illumina HiSeq X Ten	Miedaner et al., 2021
Fcul26	FC7	Fusarium culmorum	Winter Wheat	1983	UK	Rothamsted	Fusarium	SAMN20425501	SRR15255560	NA	NA	Illumina HiSeq X Ten	Miedaner et al., 2021
Fcul27	FC106	Fusarium culmorum	Grass	NA	Netherlands	NA	Fusarium	SAMN20425518	SRR15255549	NA	NA	Illumina HiSeq X Ten	Miedaner et al., 2021
Fcul28	FC104	Fusarium culmorum	Wheat	1996	Romania	Fundulea	Fusarium	SAMN20425517	SRR15255548	NA	NA	Illumina HiSeq X Ten	Miedaner et al., 2021
Fcul29	FC33	Fusarium culmorum	Winter Rye	1991	Poland	Chewendowa	Fusarium	SAMN20425502	SRR15255552	NA	NA	Illumina HiSeq X Ten	Miedaner et al., 2021
Fcul30	FC37	Fusarium culmorum	Winter Wheat	1966	Netherlands	Flevoland	Fusarium	SAMN20425503	SRR15255554	NA	NA	Illumina HiSeq X Ten	Miedaner et al., 2021
Fcul31	FC40	Fusarium culmorum	Winter Wheat	1991	Hungary	Szeged,	Fusarium	SAMN20425504	SRR15255555	NA	NA	Illumina HiSeq X Ten	Miedaner et al., 2021
Fcul32	FC46	Fusarium culmorum	Wheat	1966	Netherlands	Wageningen	Fusarium	SAMN20425505	SRR15255556	NA	NA	Illumina HiSeq X Ten	Miedaner et al., 2021
Fcul33	FC50	Fusarium culmorum	Winter Wheat	1987	Netherlands	Wageningen	Fusarium	SAMN20425506	SRR15255557	NA	NA	Illumina HiSeq X Ten	Miedaner et al., 2021
Fcul35	FC65	Fusarium culmorum	Winter Rye	1992	Sweden	Svalöf,	Fusarium	SAMN20425507	SRR15255558	NA	NA	Illumina HiSeq X Ten	Miedaner et al., 2021
Fcul36	FC68	Fusarium culmorum	Winter Wheat	1988	Netherlands	Oldambt, Groningen	Fusarium	SAMN20425508	SRR15255559	NA	NA	Illumina HiSeq X Ten	Miedaner et al., 2021
Fcul37	FC70	Fusarium culmorum	Winter Wheat	1989	Netherlands	Ellighausen	Fusarium	SAMN20425509	SRR15255561	NA	NA	Illumina HiSeq X Ten	Miedaner et al., 2021
Fcul38	FC72	Fusarium culmorum	Soil debris	1992	Australia	Queensland	Fusarium	SAMN20425510	SRR15255562	NA	NA	Illumina HiSeq X Ten	Miedaner et al., 2021
Fcul39	FC74	Fusarium culmorum	NA	1992	USA	Crookston, Minnesota	Fusarium	SAMN20425511	SRR15255563	NA	NA	Illumina HiSeq X Ten	Miedaner et al., 2021
Fcul40	FC75	Fusarium culmorum	Winter Wheat	1992	Switzerland	Zürich–Reckenholz	Fusarium	SAMN20425512	SRR15255565	NA	NA	Illumina HiSeq X Ten	Miedaner et al., 2021
Fcul41	FC90	Fusarium culmorum	Durum wheat	1993	Portugal	Luz	Fusarium	SAMN20425514	SRR15255567	NA	NA	Illumina HiSeq X Ten	Miedaner et al., 2021
Fcul42	FC89	Fusarium culmorum	Winter Rye	1993	Russia	Nemchinowska	Fusarium	SAMN20425513	SRR15255566	NA	NA	Illumina HiSeq X Ten	Miedaner et al., 2021
Fcul43	FC95	Fusarium culmorum	Oats	1995	Portugal	Messines	Fusarium	SAMN20425515	SRR15255568	NA	NA	Illumina HiSeq X Ten	Miedaner et al., 2021
Fcul44	FC98	Fusarium culmorum	Wheat	1995	Portugal	Barriga	Fusarium	SAMN20425516	SRR15255569	NA	NA	Illumina HiSeq X Ten	Miedaner et al., 2021
Fcul45	Russ111	Fusarium culmorum	Winter Wheat	1994	Russia	Novgorod	Fusarium	SAMN20425519	SRR15255571	NA	NA	Illumina HiSeq X Ten	Miedaner et al., 2021
Fcul46	Russ1011	Fusarium culmorum	Winter Wheat	1994	Russia	Novgorod	Fusarium	SAMN20425525	SRR15255570	NA	NA	Illumina HiSeq X Ten	Miedaner et al., 2021
Fcul47	Russ2311	Fusarium culmorum	Winter Wheat	1994	Russia	Novgorod	Fusarium	SAMN20425535	SRR15255582	NA	NA	Illumina HiSeq X Ten	Miedaner et al., 2021
Fcul48	Russ1611	Fusarium culmorum	Winter Wheat	1994	Russia	Novgorod	Fusarium	SAMN20425530	SRR15255577	NA	NA	Illumina HiSeq X Ten	Miedaner et al., 2021
Fcul49	Russ1911	Fusarium culmorum	Winter Wheat	1994	Russia	Novgorod	Fusarium	SAMN20425532	SRR15255579	NA	NA	Illumina HiSeq X Ten	Miedaner et al., 2021
Fcul50	Russ411	Fusarium culmorum	Winter Wheat	1994	Russia	Novgorod	Fusarium	SAMN20425521	SRR15255584	NA	NA	Illumina HiSeq X Ten	Miedaner et al., 2021
Fcul51	Russ711	Fusarium culmorum	Winter Wheat	1994	Russia	Novgorod	Fusarium	SAMN20425522	SRR15255585	NA	NA	Illumina HiSeq X Ten	Miedaner et al., 2021
Fcul52	Russ811	Fusarium culmorum	Winter Wheat	1994	Russia	Novgorod	Fusarium	SAMN20425523	SRR15255587	NA	NA	Illumina HiSeq X Ten	Miedaner et al., 2021
Fcul53	S022	Fusarium culmorum	Spring Wheat	2006	Syria	Coastal mountains from Tal-Kalakh till Aleppo	Fusarium	SAMN20425537	SRR15255590	NA	NA	Illumina HiSeq X Ten	Miedaner et al., 2021
Fcul54	S043	Fusarium culmorum	Spring Wheat	2006	Syria	Homs	Fusarium	SAMN20425539	SRR15255592	NA	NA	Illumina HiSeq X Ten	Miedaner et al., 2021
Fcul55	S060	Fusarium culmorum	Spring Wheat	2006	Syria	Coastal mountains from Tal-Kalakh till Aleppo	Fusarium	SAMN20425541	SRR15255594	NA	NA	Illumina HiSeq X Ten	Miedaner et al., 2021
Fcul56	S109	Fusarium culmorum	Spring Wheat	2006	Syria	Coastal mountains from Tal-Kalakh till Aleppo	Fusarium	SAMN20425542	SRR15255595	NA	NA	Illumina HiSeq X Ten	Miedaner et al., 2021
Fcul57	S129	Fusarium pseudograminearum	Spring Wheat	2006	Syria	Coastal mountains from Tal-Kalakh till Aleppo	Fusarium	SAMN20425543	SRR15255596	NA	NA	Illumina HiSeq X Ten	Miedaner et al., 2021
Fcul58	S222	Fusarium culmorum	Spring Wheat	2006	Syria	Coastal mountains from Tal-Kalakh till Aleppo	Fusarium	SAMN20425545	SRR15255599	NA	NA	Illumina HiSeq X Ten	Miedaner et al., 2021
Fcul59	S256	Fusarium culmorum	Spring Wheat	2006	Syria	Coastal mountains from Tal-Kalakh till Aleppo	Fusarium	SAMN20425547	SRR15255601	NA	NA	Illumina HiSeq X Ten	Miedaner et al., 2021
Fcul60	S259	Fusarium culmorum	Spring Wheat	2006	Syria	Coastal mountains from Tal-Kalakh till Aleppo	Fusarium	SAMN20425548	SRR15255602	NA	NA	Illumina HiSeq X Ten	Miedaner et al., 2021
Fcul61	S264	Fusarium culmorum	Spring Wheat	2006	Syria	Coastal mountains from Tal-Kalakh till Aleppo	Fusarium	SAMN20425549	SRR15255603	NA	NA	Illumina HiSeq X Ten	Miedaner et al., 2021
Fcul62	S265	Fusarium culmorum	Spring Wheat	2006	Syria	Coastal mountains from Tal-Kalakh till Aleppo	Fusarium	SAMN20425550	SRR15255604	NA	NA	Illumina HiSeq X Ten	Miedaner et al., 2021
Fcul63	S275	Fusarium culmorum	Spring Wheat	2006	Syria	Coastal mountains from Tal-Kalakh till Aleppo	Fusarium	SAMN20425553	SRR15255607	NA	NA	Illumina HiSeq X Ten	Miedaner et al., 2021
Fcul65	S280	Fusarium culmorum	Spring Wheat	2006	Syria	Homs	Fusarium	SAMN20425555	SRR15255610	NA	NA	Illumina HiSeq X Ten	Miedaner et al., 2021
Fcul66	S289	Fusarium culmorum	Spring Wheat	2006	Syria	Coastal mountains from Tal-Kalakh till Aleppo	Fusarium	SAMN20425557	SRR15255612	NA	NA	Illumina HiSeq X Ten	Miedaner et al., 2021
Fcul67	S299	Fusarium culmorum	Spring Wheat	2006	Syria	Coastal mountains from Tal-Kalakh till Aleppo	Fusarium	SAMN20425560	SRR15255615	NA	NA	Illumina HiSeq X Ten	Miedaner et al., 2021
Fgra01	PH1 / NRRL 31084	Fusarium graminearum	Wheat	NA	USA	Michigan	Fusarium	SAMN02953593	NA	ASM24013v3	GCF_000240135.3	NA	Cuomo et al., 2007
Fpse01	CS3096	Fusarium pseudograminearum	NA	2014	Australia	NA	Fusarium	SAMN02981337	SRR12259889	FP7	GCF_000303195.2	Illumina GA; Illumina GAIIx	Gardiner et al., 2012
Valb01	Valb_PD747	Verticillium alboatrum	Soil	2011	Canada	NA	Verticillium	SAMN07298694	SRR5805103	ASM285170v1	GCA_002851705.1	Illumina HiSeq	Seidl et al., 2020
Valb02	Valb_278734	Verticillium alboatrum	Potato	1983	UK	NA	Verticillium	SAMN44107550	SRR30921432	This study	JBIPCI000000000	Illumina NovaSeq 6000	Wong et al., (Submitted)
Valb03	Valb_331060	Verticillium alboatrum	Strawberry	1989	UK	NA	Verticillium	SAMN44107558	SRR30921423	This study	JBIPCJ000000000	Illumina NovaSeq 6000	Wong et al., (Submitted)
Valf01	Valf_PD683	Verticillium alfalfae	Alfalfa	2011	Japan	NA	Verticillium	SAMN07297517	SRR5805102	ASM285165v1	GCA_002851655.1	Illumina	Seidl et al., 2020
Valf02	Valf_Vams102	Verticillium alfalfae	Letuce	2008	USA	California	Verticillium	SAMN02953725	NA	ASM15082v1	GCF_000150825.1	ABI 3730	Klosterman et al., 2012
Vdal01	Vdal_JR2	Verticillium dahliae	Tomato	2000	Netherlands	NA	Verticillium	SAMN02919271	SRS3344995	VDAG_JR2v.4.0	GCA_000400815.2	PacBio	Faino et al., 2015
Vdal02	Vdal_Vdls17	Verticillium dahliae	NA	NA	NA	NA	Verticillium	SAMN02953716	NA	ASM15067v2	GCF_000150675.1	NA	Faino et al., 2015
Vlon01	Vlon_PD589	Verticillium longisporum	Cabbage	NA	Japan	NA	Verticillium	SAMN17320628	NA	ASM1918825v1	GCA_019188255.1	Oxford Nanopore; Illumina; Complete Genomics	Seidl et al., 2020
Vnal01	Vnal_CBS382_66, VnAa1	Verticillium nonalfalfae	Potato	1962	Canada	Quebec	Verticillium	SAMN14679389	NA	ASM1955388v1	GCA_019553885.1	Illumina HiSeq	NA	34090291	9	55.05	5233648	0.991	5.09191	9632
Vnal02	Vnal_WCS072, VnAa-3	Verticillium nonalfalfae	Tomato	1985	Netherlands	NA	Verticillium	SAMN14679391	NA	ASM1955187v1	GCA_019551875.1	PacBio Sequel	NA
Vnal03	Vnal_118378	Verticillium nonalfalfae	Potato	1962	Canada	Quebec	Verticillium	SAMN44107545	SRR30921437	NA	JBIQGP000000000	Illumina NovaSeq 6000	Wong et al., (Submitted)
Vnal04	Vnal_172737	Verticillium nonalfalfae	Tomato	1973	UK	NA	Verticillium	SAMN44107546	SRR30921436	NA	JBIQGQ000000000	Illumina NovaSeq 6000	Wong et al., (Submitted)
Vnal05	Vnal_172738	Verticillium nonalfalfae	Tomato	1973	UK	NA	Verticillium	SAMN44107547	SRR30921435	NA	JBIQGR000000000	Illumina NovaSeq 6000	Wong et al., (Submitted)
Vnal06	Vnal_172739	Verticillium nonalfalfae	Tomato	1973	UK	NA	Verticillium	SAMN44107548	SRR30921434	NA	JBIQGS000000000	Illumina NovaSeq 6000	Wong et al., (Submitted)
Vnal07	Vnal_172746	Verticillium nonalfalfae	Tomato	1973	UK	NA	Verticillium	SAMN44107549	SRR30921433	NA	JBIQGT000000000	Illumina NovaSeq 6000	Wong et al., (Submitted)
Vnal08	Vnal_1953	Verticillium nonalfalfae	Hops	1972	UK	NA	Verticillium	SAMN03612288	SRR2013836	NA	NA	Illumina	NA
Vnal09	Vnal_1985	Verticillium nonalfalfae	Hops	1985	UK	NA	Verticillium	SAMN03612289	SRR2013863	NA	NA	Illumina	NA
Vnal10	Vnal_295224	Verticillium nonalfalfae	Hops	1985	UK	NA	Verticillium	SAMN44107551	SRR30921431	NA	JBIQGU000000000	Illumina NovaSeq 6000	Wong et al., (Submitted)
Vnal11	Vnal_298092	Verticillium nonalfalfae	Hops	1985	UK	NA	Verticillium	SAMN44107552	SRR30921430	NA	JBIQGV000000000	Illumina NovaSeq 6000	Wong et al., (Submitted)
Vnal12	Vnal_298093	Verticillium nonalfalfae	Hops	1985	UK	NA	Verticillium	SAMN44107553	SRR30921429	NA	JBIQGW000000000	Illumina NovaSeq 6000	Wong et al., (Submitted)
Vnal13	Vnal_298097	Verticillium nonalfalfae	Hops	1985	UK	NA	Verticillium	SAMN44107554	SRR30921427	NA	JBIQGX000000000	Illumina NovaSeq 6000	Wong et al., (Submitted)
Vnal14	Vnal_298098	Verticillium nonalfalfae	Hops	1985	UK	NA	Verticillium	SAMN44107555	SRR30921426	NA	JBIQGY000000000	Illumina NovaSeq 6000	Wong et al., (Submitted)
Vnal15	Vnal_298102	Verticillium nonalfalfae	Hops	1985	UK	NA	Verticillium	SAMN44107556	SRR30921425	NA	JBIQGZ000000000	Illumina NovaSeq 6000	Wong et al., (Submitted)
Vnal16	Vnal_314196	Verticillium nonalfalfae	Potato	1987	Australia	NA	Verticillium	SAMN44107557	SRR30921424	This study	JBIQHA000000000	Illumina NovaSeq 6000	This study
Vnal17	Vnal_340646	Verticillium nonalfalfae	Potato	1990	Spain	Canary Islands	Verticillium	SAMN44107559	SRR30921422	This study	JBIUFV000000000	Illumina NovaSeq 6000	This study
Vnal18	Vnal_62131	Verticillium nonalfalfae	Tomato	1956	UK	NA	Verticillium	SAMN44107543	SRR30921440	NA	JBIQGN000000000	Illumina NovaSeq 6000	Wong et al., (Submitted)
Vnal19	Vnal_62464	Verticillium nonalfalfae	Hops	1956	UK	NA	Verticillium	SAMN44107544	SRR30921438	NA	JBIQGO000000000	Illumina NovaSeq 6000	Wong et al., (Submitted)
Vnal20	Vnal_BOKUG15	Verticillium nonalfalfae	Ailanthus altissimus	2011	Austria	NA	Verticillium	SAMN10497142	SRR8271218	BOKU_Vnona_G15.2	GCA_009653615.2	Illumina HiSeq	Berger et al., 2020
Vnal21	Vnal_BOKUI32	Verticillium nonalfalfae	Ailanthus altissimus	2011	Austria	NA	Verticillium	SAMN10497143	SRR8271219	BOKU_Vnaa_I32.2	GCA_006288515.3	Illumina HiSeq	Berger et al., 2020
Vnal22	Vnal_E80, CBS448	Verticillium nonalfalfae	Beet	1963	Netherlands	NA	Verticillium	SAMN14679390	NA	VnAa-2	GCA_024085605.1	Illumina HiSeq	NA
Vnal23	Vnal_P15	Verticillium nonalfalfae	Hops	2008	Germany	NA	Verticillium	SAMN03611609	SRR2013806	NA	NA	Illumina Genome Analyzer IIx	NA
Vnal24	Vnal_P55	Verticillium nonalfalfae	Hops	2008	Germany	NA	Verticillium	SAMN03612257	SRR2013835	NA	NA	Illumina Genome Analyzer IIx	NA
Vnal25	Vnal_REC91	Verticillium nonalfalfae	Hops	1991	Slovenia	NA	Verticillium	SAMN03610662	SRR2012749	NA	NA	Illumina HiSeq 2500	NA
Vnal26	Vnal_T2	Verticillium nonalfalfae	Hops	1997	Slovenia	NA	Verticillium	SAMN03610599	SRR2012746	ASM277644v1	GCA_002776445.1	Illumina GAIIx; Illumina HiSeq	Seidl et al., 2020
Vnal27	Vnal_Vert56	Verticillium nonalfalfae	Ailanthus altissimus	2016	Austria	NA	Verticillium	SAMN10497141	SRR8271217	ASM965359v1	GCA_009653595.1	Illumina HiSeq	Berger et al., 2020
Vnal28	Vnal_NRRL66861, VnAa140	Verticillium nonalfalfae	Ailanthus altissimus	2005	USA	West Virginia	Verticillium	SAMN10135221	SRR7945103	ASM372413v2	GCF_003724135.2	454; Illumina GAIIx	Kasson et al., 2019
Vnub01	Vnub_PD621	Verticillium nubilum	Potato	2011	UK	NA	Verticillium	SAMN07298693	SRR5805105	ASM285167v1	GCA_002851675.1	Illumina MiSeq	Shi-Kunne et al., 2018

## Sheet: Table S2
Table S2: Collection of population genetics statistics of the three fungal pathogens: Verticillium nonalfalfae, Fusarium culmorum and Botrytis cinerea
Verticillium nonalfalfae
Population genetics summary
Pop	N	MLG	eMLG	SE	H	G	lambda	E.5	Hexp	Ia	rbarD
III	17	17	10	2.31e-07	2.833	17	0.941	1	0	66	0.0584
I	2	2	2	0	0.693	2	0.5	1	0	NA	NA
IV	6	6	6	0	1.792	6	0.833	1	0	63.5	0.0895
II	3	3	3	0	1.099	3	0.667	1	0	119.5	0.29
Total	28	28	10	3.41e-07	3.332	28	0.964	1	0	132.9	0.0524
Mean	7	7	5.25	5.775e-08	1.60425	7	0.73525	1	0	83	0.145967
Fst
Pop	III	I	IV
I	0.357
IV	0.163	0.319
II	0.277	0.356	0.256
Mean	0.288
Amova				Amova CC
Results	Df	Sum Sq	Mean Sq	Results	Df	Sum Sq	Mean Sq
Betwee samples	3	2803.26	934.42	Betwee samples	3	2795.32	931.774
Within samples	24	3313.73	138.072	Within samples	24	3290.08	137.087
Total	27	6116.99	226.555	Total	27	6085.4	225.385
Compontents of variance	Sigma	%		Compontents of variance	Sigma	%
Between samples variations	149.985	52.0677		Between samples variations	149.672	52.1944
Within samples variations	138.072	47.9323		Within samples variations	137.087	47.8056
Total variations	288.057	100		Total variations	286.759	100
Phi stat	Phi			Phi stat	Phi
Phi-samples-total	0.520677			Phi-samples-total	0.521944
Fusarium culmorum
Population genetics summary
Pop	N	MLG	eMLG	SE	H	G	lambda	E.5	Hexp	Ia	rbarD
I	37	37	10	0	3.61092	37	0.972973	1	0	337.671	0.0184548
II	9	9	9	0	2.19722	9	0.888889	1	0	1060.91	0.0717194
III	16	16	10	0	2.77259	16	0.9375	1	0	1085.88	0.0858628
Total	62	62	10	4.00506e-06	4.12713	62	0.983871	1	0	562.115	0.0259097
Mean	20.6667	20.6667	9.66667	0	2.86024	20.6667	0.933121	1	0	828.152	0.058679
Fst
Pop	I	II
II	0.065	-
III	0.12	0.129
Mean	0.104667
Amova				Amova CC
Results	Df	Sum Sq	Mean Sq	Results	Df	Sum Sq	Mean Sq
Between samples	2	48101.6	24050.8	Between samples	2	48340.4	24170.2
Within samples	59	161419	2735.91	Within samples	59	161096	2730.43
Total	61	209520	3434.76	Total	61	209436	3433.38
Compontents of variance	Sigma	%		Compontents of variance	Sigma	%
Between samples variations	1236.22	31.1224		Between samples variations	1243.47	31.2908
Within samples variations	2735.91	68.8776		Within samples variations	2730.43	68.7092
Total variations	3972.13	100		Total variations	3973.9	100
Phi stat	Phi			Phi stat	Phi
Phi-samples-total	0.311224			Phi-samples-total	0.312908
Botrytis cinerea (7 pop)
Population genetics summary
Pop	N	MLG	eMLG	SE	H	G	lambda	E.5	Hexp	Ia	rbarD
V	6	6	6	0	1.79	6	0.833	1	0	70.2	0.0176
IV	10	10	10	0	2.3	10	0.9	1	0	558.6	0.0377
IB	19	19	10	2.51e-07	2.94	19	0.947	1	0	406.9	0.027
II	11	11	10	0	2.4	11	0.909	1	0	322.9	0.0327
IA	10	10	10	0	2.3	10	0.9	1	0	626.8	0.0685
III	3	3	3	0	1.1	3	0.667	1	0	5189.1	0.9931
IC	3	3	3	0	1.1	3	0.667	1	0	6030.6	0.9801
Total	62	62	10	4.01e-06	4.13	62	0.984	1	0	1110.1	0.0503
Mean	8.85714	8.85714	7.42857	3.58571e-08	1.99	8.85714	0.831857	1	0	1886.44	0.3081
Fst
Pop	V	IV	IB	II	IA	III
IV	0.139	-	-	-	-	-
IB	0.235	0.084	-	-	-	-
II	0.349	0.171	0.137	-	-	-
IA	0.266	0.122	0.056	0.2	-	-
III	0.139	0.102	0.116	0.288	0.175	-
IC	0.244	0.082	0.064	0.211	0.087	0.162
Mean	0.163286
Amova				Amova CC
Results	Df	Sum Sq	Mean Sq	Results	Df	Sum Sq	Mean Sq
Between samples	4	85016.2	21254.1	Between samples	4	85212.6	21303.2
Within samples	57	136069	2387.17	Within samples	57	136344	2392
Total	61	221085	3624.34	Total	61	221556	3632.07
Compontents of variance	Sigma	%		Compontents of variance	Sigma	%
Variations Between samples	1832.02	43.4211		Variations Between samples	1836.32	43.4291
Variations Within samples	2387.17	56.5789		Variations Within samples	2392	56.5709
Total variations	4219.19	100		Total variations	4228.32	100
Phi stat	Phi			Phi stat	Phi
Phi-samples-total	0.434211			Phi-samples-total	0.434291
Botrytis cinerea (5 pop)
Population genetics summary
Pop	N	MLG	eMLG	SE	H	G	lambda	E.5	Hexp	Ia	rbarD
V	6	6	6	0	1.79	6	0.833	1	0	70.2	0.0176
IV	10	10	10	0	2.3	10	0.9	1	0	558.6	0.0377
I	32	32	10	0	3.47	32	0.969	1	0	506.3	0.0303
II	11	11	10	0	2.4	11	0.909	1	0	322.9	0.0327
III	3	3	3	0	1.1	3	0.667	1	0	5189.1	0.9931
Total	62	62	10	4.01e-06	4.13	62	0.984	1	0	1110.1	0.0503
Mean	12.4	12.4	7.8	0	2.212	12.4	0.8556	1	0	1329.42	0.22228
Fst
Pop	V	IV	I	II
IV	0.139	-	-	-
I	0.234	0.083	-	-
II	0.349	0.171	0.125	-
III	0.139	0.102	0.118	0.288
Mean	0.1748
Amova				Amova CC
Results	Df	Sum Sq	Mean Sq	Results	Df	Sum Sq	Mean Sq
Between samples	4	85016.2	21254.1	Between samples	4	85212.6	21303.2
Within samples	57	136069	2387.17	Within samples	57	136344	2392
Total	61	221085	3624.34	Total	61	221556	3632.07
Compontents of variance	Sigma	%		Compontents of variance	Sigma	%
Variations Between samples	1832.02	43.4211		Variations Between samples	1836.32	43.4291
Variations Within samples	2387.17	56.5789		Variations Within samples	2392	56.5709
Total variations	4219.19	100		Total variations	4228.32	100
Phi stat	Phi			Phi stat	Phi
Phi-samples-total	0.434211			Phi-samples-total	0.434291
Legend population statistics
Pop: A vector indicating the population factor
N: An integer vector indicating the number of individuals/isolates in the specified population.
MLG: An integer vector indicating the number of multilocus genotypes found in the specified population, (see: mlg())
eMLG: The expected number of MLG at the lowest common sample size (set by the parameter minsamp).
SE: The standard error for the rarefaction analysis
H: Shannon-Weiner Diversity index
G: Stoddard and Taylor's Index
lambda: Simpson's index
E.5: Evenness
Hexp: Nei's gene diversity (expected heterozygosity)
Ia: A numeric vector giving the value of the Index of Association for each population factor, (see ia()).
p.Ia: A numeric vector indicating the p-value for Ia from the number of reshufflings indicated in sample. Lowest value is 1/n where n is the number of observed values.
rbarD: A numeric vector giving the value of the Standardized Index of Association for each population factor, (see ia()).
p.rD: A numeric vector indicating the p-value for rbarD from the number of reshuffles indicated in sample. Lowest value is 1/n where n is the number of observed values.
Fst: Genetic differentiation (Fst)
Amova: Analysis of molecular variance
Amova CC: Clone corrected analysis of molecular variance

## Sheet: Table S3
Supplementary Data 4. Starships identified in this study.
Starship ID	Family	Navis ID	Haplotype ID	Length (bp)	YR count	Captain ID	Source species	Source strain ID	Source contig ID	Start	End	Strand
VdalJR2_s00009	Arwing	Ar1	Ar1h1	501420	3	VdalJR2_tyr24	V. dahliae	JR2 (Vdal01)	VdalJR2_Chr5	560177	1061596	+
VdalJR2_s00014	Serenity	Ser1	Se1h5	162781	1	VdalJR2_tyr14	V. dahliae	JR2 (Vdal01)	VdalJR2_Chr2	2871431	3034211	+
VdalJR2_s00016	Serenity	Ser2	Ser2h4	526491	1	VdalJR2_006668-T1	V. dahliae	JR2 (Vdal01)	VdalJR2_Chr2	3119278	3645768	+
VdalJR2_s00019	Arwing	Ar1	Ar1h2	543016	2	VdalJR2_tyr18	V. dahliae	JR2 (Vdal01)	VdalJR2_Chr4	937731	1480746	+
VlonPD589_s00052	Arwing	Ar1	Ar1h3	133830	2	VlonPD589_tyr47	V. longisporum	PD589 (Vlon01)	VlonPD589_Chr12	733383	867212	+
VnalCBS_s00057	Arwing	Ar1	Ar1h1	519075	3	VnalCBS_tyr60	V. nonalfalfae	CBS382.66 (Vnal01)	VnalCBS_Chr2(CP069147.1)	1144581	1663655	+
VnalCBS_s00059	Serenity	Ser2	Se2h4	446834	1	VnalCBS_tyr63	V. nonalfalfae	CBS382.66 (Vnal01)	VnalCBS_Chr3(CP069148.1)	4245680	4692513	-
VnalWCS_s00061	Arwing	Ar1	Ar1h1	501469	3	VnalWCS_tyr67	V. nonalfalfae	WCS072 (Vnal02)	VnalWCS_Chr2(CP069138.1)	3852959	4354427	+
Fasi01_s00003	Arwing	Ar2	Ar2h2	31469	1	Fasi01_tyr5	F. asiaticum	Fasi01	Fasi01_Chr3	7378308	7409776	+
Fasi01_s00006	Arwing	Ar1	Ar1h3	17155	1	Fasi01_tyr6	F. asiaticum	Fasi01	Fasi01_Chr4	7582245	7599399	-
Fcul02_s00008	Arwing	Ar1	Ar1h1	26279	1	Fcul02_002263-T1protein	F. culmorum	Fcul02	Fcul02_Chr1	6513088	6539366	-
Fcul02_s00009	Serenity	Se1	Se1h4	40222	1	Fcul02_005709-T1protein	F. culmorum	Fcul02	Fcul02_Chr2	6993622	7033843	-
Fpse01_s00013	Clade3	Cl1	Cl1h5	11928	1	Fpse01_009372-T1protein	F. pseudograminearum	Fpse01	Fpse01_Chr3	6955910	6967837	-
Bcin04_s00003	phoenixFam	Ph1	Ph1h1	99469	2	Bcin04_002183-T1	B. cinerea	Bcin04	Bcin04_Chr2	3346969	3446437	-
NC_s00012	clade3	Cl1	Cl1h4	12521	1	NC_001560265.2	B. cinerea	Bcin01	Bcin01_NC_037315	550607	563127	-
NW_s00023	moyaFam	Mol1	Mo1h8	8842	1	NW_038913071.1	B. porri	Bpor01	Bpor01_NW_024066080	949418	958259	-
References
Gluck-Thaler, E. and Vogan, A. A. (2024) Systematic identification of cargo-mobilizing genetic elements reveals new dimensions of eukaryotic diversity. Nucleic Acids Res., 52, 5496-5513. https://doi.org/10.1093/nar/gkae327

## Sheet: Table S4
Table S3 Significant SNPs, associated candidate genes, TEs and protein sequences.
Species	Methods	Position	P	LOD	REF	ALT	Gene	Protein	BLAST	Uniprot	Interproscan	Location	Distance	Repeat_Family	Location	Notes
Vnal	Bino	2_1612647*	0.0229983	1.6383	T	C	Vnal01_002705	MEHLDRKDSDVEPFALHRGQGFIRLPQGGYGEGRMVGTPNSKCNGHERYGDGVLSYCHDIRAEDMP	NA	NA	None predicted	1,612,668 -> 1,612,895	<43596			Starship_ArwingFam*
Vnal	Bino	2_1656264*	0.0098729	2.00556	A	G	Vnal01_002706	MAQSEADSTSLVELQRQYARRCDCLVQYNGGPISRVLVKQMTNQLISSLFYVELAATPTFYRSPHAC ELALRCRLAPGAALFGLLLRLCRGEAHFLYRGDELEYKRIRVCEEKDLKAYQNWASYERSLQVQAVSPACKIDIQIDGDGIDKGQHNTSH YISNCPRKYYGDWGCKFIQTRRGSKSVRVARVGLGLQRQAVSTSKSTF	Hypothetical protein	RING-type domain-containing protein	None predicted	1,615,311 -> 1,615,286	<40953	LTR_ERVL-MalR	1,625,269 -> 1,660,599	Starship_ArwingFam*
Vnal	Bino	2_1656278*	0.0135987	1.8665	C	T	Vnal01_002707	MQNDTTGYRVREIPYLRIMVIMSNVVLDVVAIARDKRTSVACKRCRKRKIRCGGPQSGSEKRCKNCS NMNGECIFAPASPISYTAVTPHPSRSAGGPLGRTI	Zn(2)-C6 fungal-type DNA-binding domain protein	Zn(2)-C6 fungal-type domain-containing protein	Zn(2)-C6 fungal-type transcription factor	1,620,920 -> 1,620,983	<35344	LTR_ERVL-MalR	1,625,269 -> 1,660,599	Starship_ArwingFam*
Vnal	Bino	2_1656893*	0.0159919	1.7961	G	C	Vnal01_002708	MPSMLGLTTDKSPHGLNSKEPFMGEQNHDNDDMGKQLARRAGDSLTKAYNGKKDKKDKKKSSRRKHS RRDSGHGDSEDDSDNDVNVSRKREERIQQHEEDDEEEGDRPNTIKERNFKAAMEGETLFWRALCDKPSSAFKYMGKDAVVSNYLLFGDKN PRGPKTEPTLEEALEDCEGPLSYRIHKSYTVEIGLMAVAVVYDVTLYRSHGPPARDGTVKMKVQQATVTSTWRQVASGDYVLASSMCG	Efflux pump himE like protein	DUF4440 domain-containing protein	Consensus disorder prediction	1,664,498 -> 1,665,235	>8234	LTR_ERVL-MalR	1,625,269 -> 1,660,599	Starship_ArwingFam*
Vnal	Bino	2_1658905*	0.0098729	2.00556	G	A	Vnal01_002709	MKAIVVTSPGQASLVTDRPLPKPRDEYMLVKTVSVALNPTDWVHIKHIADAGSLIGCDYAGIVEEVG TGIKKPFKKGDRVYGFVHGGNSVQHEDGAFAEYIMVKGDVSNIIPDNLSFQEAATLGVGVATVGQSLYQSLKLNLPTAPITKPVPLLIYG GSTATGTLAIQFAKLSGYQVIATASPHNFDLLKSLGADAVFNSRDSAAGEEIRKFTNNNLKLVLDTIATESAAKFCDDAISTEGGDYSSL LAIKIERENVKDRWTLGYTIFGEDFEAFGSWKASQEDRAFAENFLPLADNLLAEGKVKVHKPKVLPGGLGGILEGLKLLEDKKVSGEKLV FNIDEKA	Protein TOXD like protein	Enoyl reductase (ER) domain-containing protein	Trans-enoyl reductase-like	1,666,622 -> 1,665,588	>10358	LTR_ERVL-MalR	1,625,269 -> 1,660,599	Starship_ArwingFam*
Vnal	GWAS	2_1712892	0.000115545	3.93725	A	G	Vnal01_002722	MKVITSLIIATLAAAVSADYQSCGGFRVAPAPRCPKGTACLDDPRIDGCGMACDAPGICIPNKAPQCGGPRKIRCPYGSG LVCYDKPNDDCDPRNGGVKCPGVCLTPLEQDPPVEIPEDAPFCGGFGGLPCPEGLVCIDDPRDGCDPKKGGADCGGVCVS PPY	Hypothetical protein	Uncharacterized protein	None predicted	1,708,462 -> 1,707,971	<4430			Bacteria (HGT)
Vnal							Vnal01_002723	MAVLSQYDYIFALCTIFSFLDAWNIGANDVANSFATSVSSRSLTMKQAMMIASVMEFSGSVAVGSRV TDTIRTKIIDPHLYDEYPSVLLLAMTCTIVASSVFLTFATRHGFPVSTTHSLIGGLVGAATASVGIEKINWSIRGVSQVFAAWVIAPGIS GTIGACLFLFTKHIILTKQNAPRKAFYTIPVYTFVTIGAITMLISWKGVQTRVDLTTKQILKAVFITAGGATSLQAFFLLPFIWRKVMME DWQLRWWMIWRGPWLLYMPLPPPPPAGVSRLNIKDYYRGHLTAEELAYMRASESLLSSVQMSSNASELDKDDDCSQRHILPPPALPLPGS PPLNQNELGRARTANDELIPPRPPGPWNSLRVLGWRVNRVLLRGLEKDVIAMQQRKSI…	Phosphate-repressible phosphate permease pho-4 like protein	Phosphate transporter	Phosphate transporter	1,714,202 -> 1,714,720	>1310
Vnal	GWAS	4_2167997	0.0019355	2.71321	T	G	Vnal01_005957	MSTTYLITGTTRGIGHAIVRALLLRPSTTVIASVRDPAHAAAQALTLLPRCDSSRLVVLALDAADLA APFQAVATLQSEHGIKVLDVVIANAAAGESGNTILQTDLESVGHHVAINTTAPLALLQATAPLLRKSANPKFIGIGSELGSVARIEGMVA SPWPRTTSPYGLTKAALNWVVRTAHFEEPWLTAVVVTPGLVKTDMAAVAVKDSGIGLDALGAITTEESAEGVLKAVDRASRDGPGFLKYD GGEVPW	Norsolorinic acid ketoreductase nor1 like protein	Aflatoxin biosynthesis ketoreductase nor-1	Short-chain dehydrogenase/reductase SDR , Short-chain dehydrogenase/reductase SDR	2,167,439 -> 2,166,678	<558
Vnal							Vnal01_005958	MSTTSVFAAVPEITSTFGTTPTAINISNAIYLVVMGLAACFWGPLSDVFGRRTAYILSTLLFFASSI GTALSPSLPAFFFFRSLTAAQSTAFLVLASSCISDVFHPTERATAMGWFLRGVAFGPAFGPILGGIIVTFTSWRVIFWVQSGLSGVAFLL PGAAAKKLWQWSNPSTVFKLLGHGNLFCAVFASSAIGFNMYSLLTPIRYILNPRLGLTTPLQSGLIYLAPGAGYLVGTTLGGRWSDHNVK SWMHRRGFRLWEDRLRSTLFFMLGLLPGFTLLYGWAVQEGWGGIALPVVCLFGQGVCQTTTFPSLNAYILDIMQDQSGKASASHYMVRYC FSALATATVVPMIDAIGVGWTVSISSAMVFFSGCLILVVIHFGGSWRGAGAGAGRSMD…	Major facilitator superfamily domain-containing protein	Major facilitator superfamily (MFS) profile domain-containing protein	Major facilitator superfamily, Multidrug resistance protein D	2,168,675 -> 2,170,227	>678
Fcul	Bino	1_541701	7.66793e-06	5.11532	G	A	Fcul02_000150	MHFYALIPAFITAVSAHGVVVSVEGANGVSMPGLSIADGTPRDCSSNGCGSQADTAIIRDRELGTSE ASALGRTQGNGPVDASVMIANFLGTSGSNNVPTNNGSDSGVGVEDDLSGLNRGGRNNNRKQRRQLGNLLGGLFGGGRGGGNGEKADKPNE SSVAATAGEGATSDRQINQDGAGPMRADIDATSGGTDPDAFQSAEVTNDVPGVGFGGLSLATNTDFPLTVKMPQGMTCEGTVGGANNVCI VRVRNSAAAGPFGGSGAFTQSASARKRAIAFRLKKRMQIVRN	Hypothetical	Cell surface protein	Egh16-like virulence factor	540,409 -> 541,417	<284	Unknown	541,525 -> 541,476
Fcul	GWAS	1_541701	1.7206e-05	4.76432			Fcul02_000151	MRYSIPLMAALAASATATPAEAMGKRAEKLFTLETAPGETVEVTEDEKFQMIDDHIHFFDITEWKDH NPADASLAFTTPKFPETLSHQSNVANIVKKLSTKNMEKQLKKFSSFHNRYFNSAYGVEAAQWLHKEVQKVIKKSKHPLASVRLIQHQAWS QPSIAVSIPGKVRLKTVITGSHLDSVISNDRGAGRAPGADDNGSASIMLLNLLSAFLEDPRIAKGDHLNTVEFHWYSAEETGLLGSQDIF NSYSRLGIQVEAMLNQDMVGYKGRDGIERFGLVTDFTSPSQNEFLKLLIDEYADIPYEESTCGYACSDHASAHRNGFPSSFLFETPFGNH NPYIHTPNDTMAHVDFDHVMQHAKVTAGFVYELAHRDFTA	Zn peptidase M28	Peptide hydrolase (Zn)	Peptidase M28 family (Zn)	542,551 -> 543,735	>850
Fcul	Bino	1_3034682	2.60828e-05	4.58365	G	T	Fcul02_000949	MTTNIVLETTMGSLILELYTTHAPKTCNNFTTLVRRGYYDNTIFHRIIPNFMVQGGDPTGTGRGGSS IFGEKFEDEIDPGLKHTGAGILSMANAGPNTNGSQFFVTLAPTPWLDGKHTIFGRVKSGMGTIKRMGLVKTGSEDRPVEEVKIVKARVVE EEEQI	Peptidyl-prolyl cis-trans isomerase-like 1	Peptidyl-prolyl cis-trans isomerase (CYP1)	Cyclophilin-type peptidyl-prolyl cis-trans isomerase, cyclophilin A-like (Cyp1)	3,034,276 -> 3,033,736	<406
							Fcul02_000950	MTENATDTATLEGSFDALNSTIGSGESWLSAFSYLQDQSFLMLEIRLVLSAIGIIYLGAHAALRRPP SAAPTKKKKLGEEEDEERFAQGLEPSDAIIFPLMAGVVLVGLYYLIQWLKDPDILNKILRWYMSTMSIASLVSIYSHGIEVVTSLVFPRY WRGRDGRLRAVNQTNRSVHICDDAGNPTTNVSTTDNPFPGPFSCLAFSDKIRQSGWELRGLLTRHWAVKLFIHGMGKEQGRIKFAHVVSL IMALATALIYSYTTSPLLANTLGYAMCYGSLLLISPTDFLTSTLILVGLFFYDIIMVFYTPYMVTVATKLDVPIKLTFQAAERKSILGLG DIVIPGMVMALALRFDLWLHYESKIKYESTDLKLIEKDPSSGAFVTKSETKHKEVKAK…	Minor histocompatibility antigen h13	Intramembrane protease 2	Presenilin/signal peptide peptidase	3,034,753 -> 3,036,505	>71
Fcul	GWAS	2_7145691	1.70771e-06	5.76759	T	G	Fcul02_005748	MGLSLCNVCSKLSIEELVSEQGFALHSNLVKLHDFSASCRLCKRAIERVTSSNSKFNHSDDNTEDLA SLQARIFYGHHVHSKHGLTIVISHIGSQTPSQGEEFPWLLMRTLNGDPARRLGAKTARLVPESTSSSESTVQALKWLKECLLGKDCSHDS DHDLENGVAEANGPHRSSNALSESSQSLEQKDHQRLQLCDEIQTLYQKRSLSQINDAVSDERAARLVEIIDTGSTVNLRLVDGSIECTPY VALSYRWGGLEAVWQTTTSNLESRASGFSIDELPMTLSVTVKLTRNLGFKWIWIDSVCIIQDDKDDWAREAVKVAAIYQNAIVTIAADSS QDAKAGLHNNKSTSMFTMDDSIKISNKLFTGEESSIYLFPDQKTRLDDSITSLRDMGD…	Hypothetical protein	Heterokaryon incompatibility domain-containing protein	Heterokaryon incompatibility domain-containing protein	7,144,366 -> 7,142,144	<1325	Unknown	7,144,592 -> 7,144,707
							Fcul02_005749	MTPRRSSTTGLKYDEESRDGEPHVVVPPDIDHRIKRKLDRRVLPIVCCLYVLSYLDRGNIGNAKTAG AQDSLGLSSSQWSWVLNAFYIAYILFEWTTMFWKIFPAHIYVSCLCICWGTAAMCSGAANNMADLVVTRVFLGVFEATFGAGAPYFLSCI YKRSELGLRMSILLGMSPLANTFASSLAYGITHIKGSLEAWRWLFIIEGAPTILFAPVVYFFLIDSPSTAKFFNEDERKLAVQRLQLQDN TSKEAVSWKQIMAGMLDYKNYIHAIMHFCCNFSFAALSNFLPTIVKNMGYDSITAQGLTAPAYFVAFLCCIAAAFFSDKYGCRGYIVASF AAMGTIGYGMLAGVQDMDKTGPRYAGVWLAACGIFPALAMNITWLLNNQGGDSKKGAG…	High nicotine affinity transporter	Major facilitator superfamily (MFS) profile domain-containing protein	Major facilitator superfamily, Short-chain dehydrogenase/reductase SDR	7,146,233 -> 7,149,260	>542
Fcul	GWAS	3_7827009	1.10584e-05	4.95631	A	G	Fcul02_008570	MATTTSETPAHMDSTTTQDTTSHPPQTGIFKHISSIIPYFKNPRHVLILKLDCLLLTWTFIAGIMKE MDQSATTQAYVSGMREALGLYGNELVMFNTFFSIGYAIGLVPGQLAQTRVRPSIFLPTCEIIWGLFVLVVVSLIFNWYTPKELALRIACF NISDVAGAMFLGALQAALYRNLNGAHGIAGWQWLFIVSGVITIAQGIVGFFVIPDTPAYTRAKWLTENEKRLSRERMGDFGAETSKLIPT SVLKKKLRKLITHPVTFFFLCAFVMNAWAHRANAYFVLYIESLKDSAGNRIYSTYQVNILPLGGYAMQICTNLILNGLSDWKHWRWQISS GCAFMLGIMLSVLCAWPSGNKVVMGFYFMTYAVNAGSPALMAWFAELMRKEPEARSIV…	Major facilitator superfamily transporter	Pantothenate transporter liz1	Major facilitator superfamily transporter	7,826,180 -> 7,824,480	<829
							Fcul02_008571	MSTGLRITDLPAEIRRQIFCEYFAITGGYVYNGQSDKLRTIENTPIDLSLIYTCRSIANDCKRLPLA VNTIQFSTLYREDWRSLAGCFNLVATYYYVLQQDIVLHLAHLITPEMHMQLEKKFPNFRSKLEIERAFHFRVWDTGDDNTSQVRFRPAAC QFVDEFFEWNIDCILPNHRYEYDGYGFVHNCVRHSATSTRDNHRRVPGLVDRDFRRWDKYSGEIRQCLTHCLQLIAEEYPEEFGDHVFTC LPHWRGKYPAHDFLGLRFETWAIPSRSQVASAMDRLGIPDFAWKLPDTWIYEENPLSLGPPEFDDEDPPFDFEFRTREKIRFSAAASAIR FIGLLSTTQRTSIRTIVLHEDSPSVNDMSLHGYGLVPFLKENPALQIQRRINIINTLH…	Heterokaryon incompatibility domain-containing protein	Uncharacterized protein	None predicted	7,829,191 -> 7,827,380	>371
Fcul	GWAS	4_11090998	1.52604e-05	4.81643	A	G	Fcul02_012256	MKEALMDLRYPPAYTYSKGWNKSQVEHATMMRMLDWGKEDQISLVVAYGNDEKTLQVRCQAVPSPLD IDAKHRDKIWIYVVSPQASSIMKRITLDELPKWKAQGWKEFHVAEDSSVEGTDFETRKIPLIQDVYTTDNPVNDTLRNFKTRVAISERSD GISWTTEHLLTSQDGAQAVVATSKEFIGPLDHEHSLVCATSRGHNIKYPRPGKVGPGWGDYDHYQEWQAQGRKVTSDMVPEKIWDNSMPE V	Hypothetical protein	RRM domain-containing protein	None predicted	11,088,894 -> 11,089,637	<1361	Unknown	11,090,512 -> 11,090,684
							Fcul02_012257	MADLPDTERRRASPTYVEPHKGDLETTREERFECAKKIEEKLRHVYKHTFPLTAIHASIILLVPEGC LKDGGFLDPDQPSSFLKEALKHVAELAIVGAEAFFSEAVVTDLVALIANTYYLGGSNKDWNMLSLNEGLYSWWPQGFFGFKCLGIKPLDS QNPDVETSEDQETEVMIQFNWLECRQGKPNDQVTVMGSSNSMEDLAKRQLFHEANGNPAPDRNERGIIAAGGMDAHTSIISGHVVPIVLP FSDAKKCKLMIDLQWCLIQVAAMSGGARHPELLPTPYARWADKLDH	Hypothetical protein	HNH nuclease domain-containing protein	None predicted	11,092,831 -> 11,091,175	>1833
Fcul	Bino	4_11141387	2.66899e-05	4.57365	G	A	Fcul02_012267	MSNDEPQDHDMLDSDDESAIVDSDHVIELLNYVDPNAEVILEDAEMGAIPRVQTFEGITIDWGAWND HFEPNMTAWQATIEDADDEGSDTSRPPSPTEREGDIPTLKELAQSHEED	Hypothetical protein	Uncharacterized protein	None predicted	11,139,340 -> 11,139,618	<1769	Unknown	11,141,511 -> 11,141,404
							Fcul02_012268	MPQPSKRLHQNCKEFCVLSWDKGKKEWRGLKQIGPSEFYSDGLHPSLTTDSHVTVIFADADMVRECP SCRKCFTDEFLMPELWWSGYSRRSNGYFGSETFRDDEGELLALNTWSRFLVKQLVDQNTHVWHKFNIFTRWIASTQQTYLIVFEALKQTR LRELFPKPLLTNSHNDALNDPFWVYPRLLEQLSNLQDNSVWTVRDRVRGIEKEEWSKRPSPRYRHMHDTARHAIHVSETLEVAEKTVASI MQQHNVFRDEVGWGDRQRNAGFRRVDERLLWYDHILRSLRHRASANKERLLNEVQLAFNSVAQYDSRVAVKIGRATQSDSAAMKTIAFVT LAFLPGTFISALFSMSFFNVDDDTGQWTVSKKIWMYWSIAIPVTLITSGLWLLWQRCF…	Hypothetical protein	Zn(2)-C6 fungal-type domain-containing protein; Mg2+ transporter protein, CorA-like/Zinc transport protein ZntB	Magnesium transport protein CorA	11,142,240 -> 11,143,204	>853
Bcin	GWAS	1_2936826	2.43196e-07	6.61404	T	C	Bcin04_000811	MAKDKVCLAYSGGLDTSCILAWLIEKGYDVVCFMADVGQEEDFEAAKAKAMKIGAVACYVEDLKREF VDELCFPAVQCNAIYENVYLLGTSLARPVIARAQITVAQKEGCIAVSHGCTGKGNDQVRFELAFYALQPTIKVIAPWRLPEFYERFAGRN DLLEYAAKAGIPVSSTKAKPWSMDENLAHCSYEAGILEDPDVTPPEDMWKLTVDPLKAPDQPEDFTLVFEKGLPKKLITNGKTITDSVEL FLESNAIARRHGVGRIDIVENRFIGLKSRGCYETPGLTCLRSAHVDLEGLVMDREVRALRDQFVTYNYSKILYNGLYFSPEREFIEESIV ASQKNVNGQVRCRVYKGTFSVLGRSSETEKLYDASESSMDEIGSFAPADTTGFISVQS…	Argininosuccinate synthetase	Argininosuccinate synthase	Argininosuccinate synthase	2,934,852 -> 2,936,335	<491
Bcin	GWAS	5_2616829	1.96639e-06	5.70633	C	A	Bcin04_003972	MESITPPHSSNGNALNNPNANSNTSPTSSTKPSNQIIIHTSPPAAPNSDPDENESPIASPSIASPSS TISPPYWQQSHTRSISHISIDSIHPSGITLQDNTADGDEDNANINGRGKNEACWARSVVIEDYVVVNGSGIGGIGGIAGKGLGIGGGIGA FVVWNVKVDTLEGTPIIIRKRYSEFADLRSKLLRTFPNSAGTIPELPRKSVISKFRPKFLENRRSGLQYFLNCILLNPEFTSSPVLKEFL FS	PX domain-containing protein	Endosomal/vacuolar adapter protein YPT35, PX domain-containing protein YPT35	PX domain	2,617,367 -> 2,616,399	0
Bcin	GWAS	6_1565647	1.00925e-10	9.996	C	T	Bcin04_005341	MATPLPRGLRAHTKSRQGCMACKSRKVKCNEVRPACDACLRREISCHYALPAQKRLTETRPPFNPPY DLDPSRELDITVTRETKERRLLEMRLLHHFCSETAQKGFLSIHDEAVRDLWTKGAPTLAFDHPVLLNIMISIAALHLTKINPADEDMADV HRIYFNAAVREHCQIIQNINKDNVEAVCLSTILIGLPAFILLQNNNVGHYTVPTQVFALLRGNVALFSLTIPMLDVNSQLEALMSAKPDM KTLMADIRGKIYHEPFSELLNWRAPGEIIDEESQAAYTFALNYCGRILLGVEGGEDLYELRRVIYAFPTVTHEAFVQQLNKKNNRALVIL AHFFALCKAADNVWWMRGISEREVFGIQSILPENWQWAMAWPLQKLAEYAAINRPAST…	C6 zinc finger domain-containing protein	Zn(2)-C6 fungal-type domain-containing protein	Zn(2)-C6 fungal-type transcription factor	1,565,729 -> 1,566,835	0
Bcin	GWAS	9_196846	9.73875e-07	6.0115	A	G	Bcin04_005702	MAPGGGGNIKVVVRCRPFNSREIDRGAKCIVQMKDAQTVITPPEGHEAKSRDAKGGKADTGQKVFAFDRSYWSFDKNDPSYAGQDNLHTDLGKPLLDNAFQGYNNCIFAYGQTGSGKSYSMMGYGKDAGVIPKICQDMFERIGELQQDKHLKCTVEVSYLEIYNERVRDLLNPSTKGNLKVREHPSTGPYVEDLAKLVVSSFQEIENLMDEGNKARTVAATNMNETSSRSHAVFTLTLTQKRLDVETKMAMEKVAKISLVDLAGSERANSTGATGARLKEGAEINRSLSTLGRVIAALADLSEGKKKKVGKGNQVPYRDSVLTWLLKDSLGGNSMTAMIAAISPADINFDETLSTLRYADSAKRIKNHAVVNEDANARMIRELKEELAQLRGKLTGGGG…	Kinesin	Kinesin family protein	Kinesin	194,482 -> 189,006	<2364
Bcin							Bcin04_005703	MDSFTSLQGGAPNRGCFTCGTEGHQARECPSRGPPKCYNCDNPGHLSRDCPEGPKEKVCYRCGTSGH ISKDCSNPPTEGAGRGGGYGGGGGQQCYKCSKIGHIARNCPEAGGYGGNQGYGGNQGGYGGGFGGGARQGSQTCFSCGGYGHLSRDCTQG QKCYNCGEVGHLSRDCSQETSEARRCYECKQEGHEKLDCPLRKKAFGQE	DNA-binding protein	CCHC-type domain-containing protein	CCHC-type Zinc Finger Nucleic Acid Binding	197,977 -> 199,179	>1131
Bcin	GWAS	10_1674774	1.18312e-06	5.92697	C	T	Bcin04_007601	MAEHNNAWEGNEETQNDPDEKRVLHQALDSFYHYQKTAHYNTTHLRRQAFYALPRAHWELLASPPIN YLDTLIAVDDAIDQNAELSEAILSAALPSFNLPYPSSNFNPSTKSPDDFRGTATTGDLEKARSTLRQMYRDWSAEGAVEREASYRPVIRA LQDEKARSSPLKRNMRVLVPGAGLGRLVFDLCMQGFDVEGNEISYHQLLSSAYILNFCPQKENHTIFPWIHSFSNHKTRSNHLRSVKIPD VHPGNALNSNPQAGEMTMSASDFLLLYGDEERAESFDAVAAVFFLDTAPNIIRYLEAIRNCLKPGGILINMGPLLWHFENNPPGSSNPSS SKQPSDQVQDHGIADPGSIELTNSEVLLLLPKLGFEVLTSSTDLRAPYIQDPDSMLQN…	Carnosine N-methyltransferase 1	Carnosine N-methyltransferase	Carnosine N-methyltransferase	1,674,946 -> 1,673,332	0
Bcin	Bino	10_1807139	0.00109247	2.96159	T	C	Bcin04_007635	MCTINFIVNLVLWLPARGNIPIIIFALIYSFASSTFVSLAPTIVAQITSDMRKIGTRTGSMFALASI AALIGNLVAGALASLGPESDQYRYLPIFTAVTIAIGTAILVFSKSLTKVVFLKRF	Similar to monocarboxylate permease	Major facilitator superfamily (MFS) profile domain-containing protein	MFS	1,807,124 -> 1,806,756	<15
Bcin							Bcin04_007636	MSNVAVNGIALVTGGAAGNGEETGFAFAEAGASGVIFADLNIEGAKASAEKSKEFATNPQYRTLALE VNTTEPGSVQAMVDFTIKEFGRIDYFVNSAGVGATSLAPTSDIDIDNFDETFAVNARGTMLCLRAVTKAMAAQEPRKVKGRHGDERSLGR GCIVNLGSGLSYGAGPGMMAYVASKHAVMGITKVAALDNAKHGIRVNALCPSWVKTPMLERSLSRWADLEKVIQTVSPAKRAATPEEVAN VAVFLCSPSASYINGTGLLIDAGMMVTAHAS	Hypothetical protein	Short-chain dehydrogenase/reductase ABA4, Abscisic acid biosynthesis cluster protein 4, Short-chain dehydrogenase/reductase aba4	Short-chain dehydrogenase/reductase SDR	1,808,096 -> 1,807,814	>675
< = downstream, > = upstream, *Arwing starship (VnalCBS_s00057) Chr2: 1144581 -> 1663655 (Table S4)
